# Supplementary material for: Neo-Dermis Formation and Graft Timing After ADM Reconstruction: A Cohort Study with Histological Validation
Source: J Funct Biomater. 2025 Dec 18;16(12):469. doi: 10.3390/jfb16120469 (PMC12733933; doi:10.3390/jfb16120469)
Supplement: Supplementary file 1 [file jfb-16-00469-s001.zip]

Archive with 1 entries (1 files):
- jfb-3984578-supplementary.pdf
